# Supplementary material for: Purinergic Activation of Store-Operated Calcium Entry (SOCE) Regulates Cell Migration in Metastatic Ovarian Cancer Cells
Source: Pharmaceuticals (Basel). 2023 Jun 29;16(7):944. doi: 10.3390/ph16070944 (PMC10384695; doi:10.3390/ph16070944)
Supplement: Supplementary file 1 [file pharmaceuticals-16-00944-s001.zip]

Archive with 1 entries (1 files):
- pharmaceuticals-2366651-supplementary.pdf
